# Supplementary material for: Surface Display Technologies for Whole-Cell Biocatalysts: Advances in Optimization Strategies, Food Applications, and Future Perspectives
Source: Foods. 2025 May 19;14(10):1803. doi: 10.3390/foods14101803 (PMC12111073; doi:10.3390/foods14101803)
Supplement: Supplementary file 1 [file foods-14-01803-s001.zip]

Archive with 1 entries (1 files):
- foods-3631088-supplementary.pdf
